# Supplementary material for: The ‘W’ Prawn-Trawl with Emphasised Drag-Force Transfer to Its Centre Line to Reduce Overall System Drag
Source: PLoS One. 2015 Mar 9;10(3):e0119622. doi: 10.1371/journal.pone.0119622 (PMC4353710; doi:10.1371/journal.pone.0119622)
Supplement: S1 Dataset — (XLSX) [file pone.0119622.s001.xlsx]

## Sheet: flume tank data
	W trawl	70% spread
	Trawl connection point	Port Top	Port Bottom	Centre Top	Centre Bottom	Starboard Top	Starboard Bottom
	Wing-end angle [deg]	18.5	10.5			17.25	8.25
	RPM	Tension [kgf]
	120	0.698688	1.52848	5.73898	5.57096	0.618783	1.34504
	140	1.04788	2.16001	7.79217	7.47969	0.858973	1.93105
	160	1.47597	2.87953	10.2406	9.6281	1.18391	2.6846
	180	1.99814	3.66584	12.9708	11.9472	1.605	3.49256
	Florida trawl	70% spread
	Trawl connection point	Port Top	Port Bottom	Centre Top	Centre Bottom	Starboard Top	Starboard Bottom
	Wing-end angle [deg]	26	20.5			24.75	17.5
	RPM	Tension [kgf]
	120	4.70023	3.03393			4.56349	3.03502
	140	6.32458	4.19378			6.16201	4.16083
	160	8.24809	5.50238			8.05784	5.45605
	180	10.3349	6.95989			10.1159	6.90097
	W trawl	80% spread
	Trawl connection point	Port Top	Port Bottom	Centre Top	Centre Bottom	Starboard Top	Starboard Bottom
	Wing-end angle [deg]	30.75	20.25			29.25	18.5
	RPM	Tension [kgf]
	120	1.15098	1.94406	5.61757	5.33078	0.955979	1.96255
	140	1.70861	2.71013	7.53994	7.0113	1.41223	2.71842
	160	2.44239	3.66278	9.80214	8.87581	2.05079	3.71098
	180	3.23011	4.73844	12.3033	10.9127	2.81411	4.81301
	Florida trawl	80% spread
	Trawl connection point	Port Top	Port Bottom	Centre Top	Centre Bottom	Starboard Top	Starboard Bottom
	Wing-end angle [deg]	34.5	24			36	22.25
	RPM	Tension [kgf]
	120	5.88426	2.89159			5.65271	2.59915
	140	7.94682	3.96907			7.63605	3.64113
	160	10.3973	5.2124			10.0061	4.88087
	180	13.2512	6.67839			12.8128	6.28991
	W trawl	90% spread
	Trawl connection point	Port Top	Port Bottom	Centre Top	Centre Bottom	Starboard Top	Starboard Bottom
	Wing-end angle [deg]	51	34			52	31.75
	RPM	Tension [kgf]
	120	4.39981	3.61328	3.3699	2.6879	4.35032	3.58918
	140	5.89756	4.81349	4.65322	3.62985	5.82179	4.80885
	160	7.77174	6.29276	6.24844	4.75227	7.70886	6.37369
	180	9.81719	7.94846	8.00426	5.99378	9.78386	8.1074
	Florida trawl	90% spread
	Trawl connection point	Port Top	Port Bottom	Centre Top	Centre Bottom	Starboard Top	Starboard Bottom
	Wing-end angle [deg]	51	33.25			52	33.75
	RPM	Tension [kgf]
	120	9.53046	3.4956			9.39979	3.16292
	140	12.7087	4.85292			12.5803	4.47079
	160	16.4925	6.48035			16.3148	6.04069
	180	20.8079	8.32437			20.5926	7.82437

## Sheet: field eng data
tow	record	tension Florida [kgf]	tension W trawl [kgf]	spread Florida [m]	spread W trawl [m]	speed [kn]	depth [m]	wire [m]
1	1	174	136	4.3	s	0	7.4	90
1	2	168	136	4.2	4.6	0	7.4	90
1	3	179	145	4.2	4.5	0	7.4	90
1	4	161	148	4.1	4.5	0	7.4	90
1	5	172	142	4.1	4.3	0	7.4	90
1	6	167	139	4.1	4.3	0	7.4	90
1	7	176	156	4.1	4.3	0	7.4	90
1	8	170	155	4.1	s	2.7	6.6	90
1	9	166	146	4.1	s	2.7	7.3	90
1	10	182	146	4.1	s	2.8	8.3	90
1	11	183	168	4.1	s	2.9	9.2	90
1	12	176	155	4	4	2.9	9.3	90
1	13	175	157	4.1	4.2	2.8	9.1	90
1	14	179	163	4	4.3	2.9	9.1	90
1	15	185	163	4	4.3	2.9	9.1	90
1	16	169	160	4	4.3	2.9	9.2	90
1	17	168	161	4	4.3	2.9	9.2	90
1	18	180	164	4	4.3	2.8	9.2	90
1	19	188	156	4	4.3	2.9	9.4	90
1	20	182	154	4	4.3	2.9	9.3	90
1	21	175	157	4	4.3	2.9	9.6	90
1	22	176	148	4.1	4.2	2.9	9.8	90
1	23	185	151	4.1	4.2	2.9	9.7	90
1	24	190	165	4.1	4.1	2.9	9.7	90
1	25	175	162	4.1	4.1	2.9	9.7	90
2	26	164	141	4.3	4.5	2.6	8.2	100
2	27	169	134	4.4	4.5	2.7	8.6	100
2	28	164	151	4.3	4.5	2.7	8	100
2	29	163	147	4.4	4.4	2.7	8	100
2	30	167	141	4.3	4.4	2.7	8	100
2	31	168	145	4.3	4.5	2.7	7.9	100
2	32	162	141	4.3	4.4	2.7	7.8	100
2	33	150	140	4.3	4.4	2.7	7.8	100
2	34	166	138	4.3	4.4	2.8	7.7	100
2	35	163	134	4.3	4.4	2.8	7.8	100
2	36	153	144	4.3	4.4	2.8	7.8	100
2	37	167	146	4.3	4.4	2.8	7.7	100
2	38	168	139	4.3	4.4	2.7	7.7	100
2	39	165	145	4.3	4.5	2.8	7.5	100
2	40	170	141	4.3	4.4	2.8	7.7	100
2	41	158	134	4.3	4.4	2.8	7.6	100
2	42	167	146	4.2	4.4	2.7	7.4	100
2	43	162	143	4.3	4.4	2.7	7.4	100
2	44	165	144	4.3	4.5	2.7	7.3	100
2	45	164	149	4.3	4.4	2.8	7.4	100
2	46	166	145	4.2	4.5	2.7	7.2	100
2	47	176	141	4.2	4.5	2.7	7.3	100
2	48	169	147	4.3	4.4	2.6	6.5	100
3	49	189	151	3.9	4.4	2.7	7.5	100
3	50	184	148	4.1	4.3	2.6	7.6	100
3	51	178	147	4.3	4.3	2.6	7.6	100
3	52	182	146	4.3	3.3	2.7	7.2	100
3	53	179	150	4.3	4.3	2.7	6.8	100
3	54	187	151	4.2	s	2.8	9.4	100
3	55	187	152	4.1	s	2.8	9.4	100
3	56	182	159	4.1	3.9	2.8	9.4	100
3	57	179	158	4.1	4.1	2.8	9.2	100
3	58	180	152	4.1	4.1	2.8	9.1	100
3	59	188	165	4.1	4.1	2.8	9.2	100
3	60	172	154	4.1	4.1	2.8	9.2	100
3	61	184	148	4.1	4.1	2.8	9.3	100
3	62	173	163	4.1	4.1	2.8	9.2	100
3	63	177	156	4.1	4.2	2.9	9.4	100
3	64	182	158	4.1	4.2	2.9	9.4	100
3	65	185	156	4.1	4.1	3	9.4	100
3	66	184	157	4.1	4.2	3	9.6	100
3	67	179	155	4.1	4.1	3	9.6	100
4	68	182	157	4.3	s	2.9	9.4	120
4	69	185	154	4.3	s	3	9.3	120
4	70	184	156	4.3	s	3	9.3	120
4	71	189	152	4.2	s	3	9.4	120
4	72	186	154	4.1	s	2.9	9.2	120
4	73	191	162	4.2	s	2.9	9.2	120
4	74	188	154	4.2	s	3	9.4	120
4	75	179	145	4.2	s	3	9.3	120
4	76	182	147	4.2	s	2.9	9.4	120
4	77	188	153	4.2	s	3	9.5	120
4	78	188	153	4.1	s	3	9.6	120
4	79	185	147	4.1	s	3	9.5	120
4	80	187	148	4.1	s	2.9	9.6	120
4	81	191	157	4.1	s	3	9.5	120
4	82	196	149	4.1	s	2.9	9.7	120
4	83	190	166	4.1	s	2.7	9.7	120
4	84	182	157	4.1	s	2.7	9.6	120
4	85	178	149	4.1	s	2.7	9.7	120
4	86	178	154	4.1	s	2.7	9.8	120
4	87	182	157	4.2	s	2.8	10	120
4	88	180	155	4.1	s	2.8	10	120
5	89	177	161	4.4	4.6	2.8	14.5	190
5	90	190	163	4.4	4.5	2.7	14.3	190
5	91	192	161	4.3	4.5	2.7	14.2	190
5	92	186	164	4.3	4.3	2.7	14	190
5	93	178	168	4.3	4.4	2.8	14.2	190
5	94	185	167	4.2	4.5	2.8	14.2	190
5	95	191	164	4.3	4.4	2.8	14	190
5	96	189	160	4.2	4.5	2.8	13.8	190
5	97	188	165	4.3	4.4	2.8	13.5	190
5	98	189	160	4.3	4.4	2.7	13.2	190
5	99	207	157	4.2	4.4	3	12.8	190
5	100	192	168	4.2	4.5	3.7	12.3	190
5	101	238	170	4.1	4.5	3.5	12.6	190
5	102	219	178	4.1	4.5	3.1	12.8	190
5	103	216	147	4.1	4.5	3	13.3	190
5	104	185	158	4.1	4.4	2.9	13.5	190
5	105	198	159	4.2	4.4	3	13.6	190
5	106	187	161	4.1	4.4	2.9	13.7	190
5	107	201	168	4.1	4.4	2.9	14	190
5	108	199	159	4.1	4.4	3	14	190
5	109	199	160	4.2	4.4	2.9	14.5	190
5	110	198	168	4.1	4.4	2.9	14.4	190
6	111	180	151	3.9	3.8	2.9	13.8	150
6	112	178	148	3.9	4	2.9	13.7	150
6	113	174	148	3.9	4.1	2.9	14	150
6	114	177	153	3.9	4.2	2.9	13.9	150
6	115	177	151	3.9	4.3	2.9	13.8	150
6	116	178	160	3.9	4.3	2.9	13.9	150
6	117	176	153	3.9	4.3	2.9	13.4	150
6	118	181	153	3.9	s	2.9	13.5	150
6	119	171	153	3.9	3.8	2.9	13.5	150
6	120	187	146	3.9	4	2.9	13.6	150
6	121	177	152	3.9	4.1	2.9	13.7	150
6	122	182	151	3.9	4.3	2.9	13.8	150
6	123	176	151	3.9	4.3	2.9	13.7	150
6	124	178	155	3.9	4.3	2.9	13.8	150
6	125	188	148	3.9	4.3	2.9	14	150
6	126	179	151	3.9	4.3	2.9	13.3	150
6	127	171	155	3.9	4.2	2.9	13.3	150
6	128	188	149	3.9	4.3	2.9	13.8	150
6	129	179	151	3.9	4.3	2.9	14	150
6	130	185	158	3.9	4.3	2.9	14	150
6	131	183	163	3.9	4.3	2.9	14	150
6	132	176	159	3.9	4.3	2.9	14	150
6	133	181	150	3.9	4.3	2.9	14	150
6	134	174	157	3.9	4.3	2.9	14.5	150
6	135	183	156	3.9	4.3	2.9	15	150
7	136	175	145	4.1	4.4	3	12	150
7	137	167	152	4.2	4.4	3	12	150
7	138	174	147	4.1	4.5	2.8	13.2	150
7	139	159	144	4.1	4.4	2.8	13.5	150
7	140	162	158	4.1	4.4	2.8	13.8	150
7	141	168	148	4.1	4.4	2.8	13	150
7	142	159	153	s	s	2.8	12.2	150
7	143	168	157	s	s	2.8	12.7	150
7	144	162	151	s	3.9	2.8	12.6	150
7	145	166	145	s	3.9	2.8	12.6	150
7	146	166	154	s	4.1	2.8	12.8	150
7	147	167	154	4.4	4.1	2.8	13	150
7	148	163	148	2	4.2	2.8	12.8	150
8	149	171	158	4.2	4.1	2.9	11.6	150
8	150	178	156	4.3	4.2	2.9	11.6	150
8	151	184	158	s	4.2	2.9	11.4	150
8	152	181	154	s	4.2	2.9	11.2	150
8	153	169	152	3.8	4.2	2.9	11.6	150
8	154	174	161	3.9	4.2	2.9	11.7	150
8	155	178	159	4.1	4.2	2.9	11.7	150
8	156	180	153	4.1	4.3	2.9	12	150
8	157	176	158	4.1	4.2	2.9	12.2	150
8	158	173	156	4.1	4.3	2.7	12.2	150
8	159	176	152	4.2	4.2	2.7	12.2	150
8	160	179	149	4.2	4.2	2.7	12.3	150
8	161	178	151	4.1	4.2	2.6	12.2	150
8	162	181	156	4.1	4.2	2.7	12.2	150
8	163	178	146	4.1	4.1	2.7	12	150
8	164	170	147	4.3	4.2	2.7	12.2	150
8	165	178	156	4.2	4.1	2.7	12.4	150
8	166	176	149	4.1	4.1	2.7	12.8	150
8	167	177	149	4.1	4.1	2.8	13	150
9	168	187	155	4.1	4.3	2.9	12.8	125
9	169	181	150	3.9	4.3	2.9	12.5	125
9	170	180	150	3.9	4.4	2.9	12.7	125
9	171	187	156	3.9	4.4	2.9	12.6	125
9	172	184	155	3.9	4.4	2.9	12.3	125
9	173	190	148	3.9	4.4	2.9	11.6	125
9	174	192	145	3.9	4.4	2.9	11.2	125
9	175	189	153	3.9	4.4	2.9	11.2	125
9	176	189	157	3.9	4.4	2.9	11.1	125
9	177	185	155	3.9	4.4	2.9	11.2	125
9	178	183	145	3.9	4.4	2.9	11	125
9	179	185	155	3.9	4.4	2.9	11	125
9	180	182	149	3.9	4.4	2.9	11.3	125
9	181	185	155	3.9	4.4	2.9	11.2	125
9	182	188	151	3.9	4.3	2.9	11.4	125
9	183	187	154	3.9	4.4	2.9	11.2	125
9	184	186	151	3.9	4.4	2.9	11.7	125
9	185	184	154	3.9	4.3	2.9	12	125
9	186	187	134	3.8	4.2	3	12.2	125
9	187	184	132	3.9	4.3	3	12	125
9	188	181	150	3.9	4.2	3	12	125
9	189	186	146	3.8	4.3	3	12.2	125
9	190	186	155	3.8	4.3	3	12.7	125
9	191	183	152	3.8	4.3	3	12.2	125
9	192	188	161	3.9	4.4	3	11.6	125
10	193	165	128	4	4.3	2.8	11.3	125
10	194	170	146	4	4.3	2.8	11.6	125
10	195	172	139	3.9	4.3	2.8	11.5	125
10	196	166	146	3.9	4.3	2.8	11.7	125
10	197	167	139	3.9	4.3	2.8	11.7	125
10	198	167	141	3.9	4.3	2.8	11.5	125
10	199	169	143	3.9	4.3	2.8	11.4	125
10	200	167	138	3.9	4.3	2.8	11.5	125
10	201	166	146	3.9	4.3	2.8	11.5	125
10	202	168	143	3.9	4.3	2.8	11.6	125
10	203	165	146	3.9	4.3	2.8	11.6	125
10	204	166	142	3.9	!3.1	2.8	11.8	125
10	205	168	141	3.9	4	2.8	12.4	125
10	206	174	148	3.9	4.1	2.8	12.4	125
10	207	165	140	3.9	4.3	2.8	12.6	125
10	208	169	129	3.9	!3.1	2.8	13	125
10	209	166	129	3.9	3.9	2.8	13.4	125
10	210	155	131	3.9	4.1	2.6	12.5	125
10	211	159	137	3.9	4.2	2.6	12.1	125
10	212	165	134	3.9	4.3	2.6	12.4	125
10	213	147	140	3.9	4.3	2.6	12.5	125
10	214	155	140	3.9	4.3	2.6	12.6	125
10	215	158	137	3.9	4.3	2.6	12.3	125
10	216	162	139	3.9	4.3	2.6	12.4	125
11	217	184	145	4.4	4.6	2.6	11.4	125
11	218	178	148	4.4	4.6	2.6	11.3	125
11	219	181	143	4.3	4.6	2.7	11	125
11	220	190	142	4.4	4.5	2.7	11	125
11	221	176	147	4.2	4.6	3.4	11	125
11	222	183	142	4.2	4.4	3.1	10.3	125
11	223	176	156	4.1	!3.3	2.9	7.7	125
11	224	184	152	4.2	!2.1	2.8	7	125
11	225	164	152	4.2	s	2.8	7	125
11	226	174	149	4.1	s	2.8	7	125
11	227	172	151	4.1	!3.1	2.8	8	125
11	228	171	158	4.1	s	2.9	7.34	125
11	229	173	153	4.1	s	2.9	7.34	125
12	256	204	154	4.4	4.4	2.7	17	200
12	257	194	162	4.4	4.4	2.8	16.8	200
12	258	205	161	4.4	4.4	2.7	16.4	200
12	259	197	159	4.6	4.4	2.7	16	200
12	260	220	154	4.5	4.4	2.7	15.6	200
12	261	208	156	4.4	4.4	2.7	15.6	200
12	262	212	157	4.3	4.4	2.7	15.3	200
12	263	191	157	4.3	4.4	2.7	15	200
12	264	194	168	4.3	4.5	2.7	15	200
12	265	196	146	4.3	4.5	2.8	14.6	200
12	266	192	158	4.3	4.6	2.7	14.9	200
12	267	197	159	4.3	4.6	3.1	15	200
12	268	196	156	4.3	4.6	3.1	15	200
12	269	198	159	4.3	4.6	3.1	15.2	200
12	270	194	165	4.3	4.6	3.2	16	200
12	271	200	166	4.3	4.5	3.2	16	200
12	272	206	163	4.2	4.5	3.2	16.6	200
12	273	202	156	4.1	4.4	3.2	17.3	200
12	274	202	162	4.1	4.4	3.2	17.5	200
12	275	208	160	4.1	4.4	3.2	17.5	200
12	276	196	173	4.1	4.4	3.2	17.3	200
12	277	190	156	4.1	4.4	3.2	17.2	200
12	278	204	160	4.1	4.5	3.2	17	200
13	279	167	142	4.3	4.3	2.6	16.3	200
13	280	165	142	4.2	4.3	2.6	16.1	200
13	281	163	148	4.3	4.4	2.6	15.7	200
13	282	166	145	4.1	4.4	2.5	15.4	200
13	283	166	149	4.1	4.4	2.5	15.4	200
13	284	161	152	4.1	4.3	2.6	15	200
13	285	158	147	4.1	4.3	2.6	15	200
13	286	162	146	4.1	4.4	2.6	14.8	200
13	287	160	149	4.1	4.4	2.6	14.5	200
13	288	159	145	4.1	4.4	2.6	14.7	200
13	289	164	154	4.1	4.4	2.8	14.6	200
13	290	167	160	4.1	4.3	3	14.3	200
13	291	168	160	4.1	4.3	3	14.3	200
13	292	166	162	4.6	4.4	3	14.3	200
13	293	167	157	4.4	4.4	3	14.5	200
13	294	170	156	4.2	4.3	2.9	14.6	200
13	295	166	153	4.1	4.3	2.9	14.7	200
13	296	165	158	4.1	4.2	2.9	14.8	200
13	297	164	156	4.1	4.1	2.9	15	200
13	298	172	145	4.1	4.2	2.9	15.7	200
13	299	171	150	4.1	4.1	2.9	16.2	200
13	300	169	152	4.1	4.2	3	16.5	200
14	301	166	138	4.3	4.3	2.5	16.6	200
14	302	164	145	4.2	4.2	2.5	16.3	200
14	303	153	143	4.1	4.3	2.5	16	200
14	304	152	139	4.1	4.2	2.5	15.5	200
14	305	164	141	4.1	4.2	2.5	15.3	200
14	306	156	143	4.1	4.2	2.5	15	200
14	307	159	139	4.1	4.2	2.5	14.8	200
14	308	152	133	4.1	4.2	2.5	14.8	200
14	309	158	131	4.1	4.3	2.5	15	200
14	310	158	133	4.1	4.2	2.5	15	200
14	311	156	133	4.1	4.2	2.5	14.8	200
14	312	156	139	4.1	4.2	2.5	14.5	200
14	313	163	128	4.1	4.2	2.5	14	200
14	314	156	126	4.1	4.2	2.5	14	200
14	315	148	134	4.1	4.2	2.5	13.8	200
14	316	156	129	4.1	4.1	2.5	14	200
14	317	153	133	4.1	4.2	2.5	15.3	200
14	318	155	131	4.1	4.3	2.5	15.2	200
14	319	161	137	4.1	4.3	2.5	13.7	200
14	320	158	133	4.1	4.2	2.5	13.5	200
14	321	154	136	4.1	4.1	2.5	13	200
14	322	159	137	4.1	4.1	2.5	12	200
14	323	158	129	4.1	4.1	2.5	12	200
15	324	176	147	4.2	4.2	2.7	10.9	175
15	325	167	152	4.1	4.2	2.7	10.6	175
15	326	174	150	4.1	4.1	2.7	10.4	175
15	327	166	155	4.1	4.1	2.7	10.3	175
15	328	167	149	4.1	4.1	2.7	10	175
15	329	172	154	4.2	4.2	2.7	10	175
15	330	165	159	4.2	3.9	2.7	10.1	175
15	331	171	165	4.2	4.1	2.7	10	175
15	332	173	149	4.1	4.2	2.7	10.3	175
15	333	162	152	4	4.2	2.7	10.5	175
15	334	172	152	4.1	4.2	2.7	11	175
15	335	168	154	4.1	4.3	2.7	11.2	175
15	336	162	154	4.1	4.2	2.7	10.8	175
15	337	166	154	4.1	4.3	2.7	11	175
15	338	168	158	4.1	4.3	2.9	11.1	175
15	339	171	159	4.1	4.3	2.9	10.5	175
15	340	172	158	4.1	4.2	2.9	10.3	175
15	341	172	154	4	4.3	2.8	10.2	175
15	342	176	154	4.1	4.3	2.8	10.2	175
15	343	174	161	4.1	4.2	2.8	11.2	175
15	344	173	161	4.1	4.1	2.8	12	175
15	345	173	158	4.1	4.2	2.8	12.7	175
16	346	193	148	3.5	3.8	3	12	150
16	347	186	152	4.8	3.9	3	11.9	150
16	348	186	149	4.4	4.1	3.1	11.9	150
16	349	184	145	4.3	4.1	3	11.9	150
16	350	178	148	4.3	4.1	2.9	12	150
16	351	170	141	4.2	4.1	2.9	12.4	150
16	352	179	142	4.1	4.1	2.9	12.1	150
16	353	167	139	4.1	4.1	2.9	12.3	150
16	354	174	141	4.1	4.1	2.9	12.2	150
16	355	179	139	4.1	4.1	2.9	12.3	150
16	356	175	145	4.1	4.1	2.9	12.3	150
16	357	177	141	4.1	4.1	2.9	12.3	150
16	358	170	137	4.1	4.1	2.8	12.2	150
16	359	170	139	4.1	4.1	2.7	11.9	150
16	360	169	142	4.1	4.1	2.7	11.9	150
16	361	169	137	4.1	4.1	2.7	11.8	150
16	362	164	141	4.1	4.1	2.7	11.9	150
16	363	187	141	4.1	4.1	2.7	11.7	150
16	364	186	140	4.1	4.1	2.9	12	150
16	365	180	140	4.1	4.1	2.9	12.1	150
16	366	171	128	4.1	4.1	2.7	12.1	150
16	367	177	134	4.1	4.1	2.7	12.2	150
16	368	177	136	4.1	4.1	2.7	12.2	150

## Sheet: catch data
trawl	tow	Tiger prawns [kg]	Tiger prawns #	Bay prawns [kg]	Bay prawns #	S crab [kg]	crustacean [kg]	fish [kg]	squid [kg]	jelly fish [kg]	benthic [kg]
Florida	1	0.99	28	0.035	13	2.15	0.57	0.54	0.58
W trawl	1	0.8	25	0.01	9	2.56	0.77	0.47		1.3
Florida	2	0.545	20	0.01	6	1.19	1.47	0.35
W trawl	2	0.49	17	0.07	13	1.1	1.43	0.38		1.6
Florida	3	0.505	11	0.175	10	2.12	1.35	1.6
W trawl	3	1.055	27	0.06	7	0.8	0.86	1.02
Florida	4	0.12	2	0.065	20	0.56	0.785	0.055		1.95	0.105
W trawl	4	0.08	1	0.095	14	0.025	0.375		0.05	2.8
Florida	5	0.53	18	0.105	19		0.865	0.265	0.035	3.22
W trawl	5	0.55	16	0.085	7	0.52	0.79	0.405	0.035
Florida	6	0.72	18	0.35	17	0.587	0.475	0.2			0.225
W trawl	6	0.65	17	0.125	17	0.385	0.61	0.19			0.195
Florida	7	0.915	16	0.075	7		0.06	0.735			0.36
W trawl	7	0.52	11	0.035	5		0.03	0.93			0.385
Florida	8	0.62	18	0.035	5		0.405	1.59	0.065	1.66	0.135
W trawl	8	0.405	11	0.08	5	0.165	0.07	1.985		2.05	0.195
Florida	9	1.135	22	0.095	4		0.165	1.645	0.05		0.075
W trawl	9	1.225	26	0.215	14	0.435	0.06	0.325			0.14
Florida	10	1.355	27	0.105	13	0.355	0.39	0.75	0.1
W trawl	10	0.615	14	0.135	24	0.025	0.295	0.435	0.095
Florida	11	0.08	1	0.055	1		0.055	0.165	0.015		0.26
W trawl	11			0.105	3		0.115		0.035		0.27
Florida	12	0.415	11	0.035	8		0.23	0.285	0.03	0.46	0.15
W trawl	12	0.555	14	0.075	9	0.115	0.375	0.695	0.03
Florida	13	0.875	21	0.03	13	0.085	0.255	0.625	0.085
W trawl	13	0.555	14	0.095	18		0.39	0.325			0.5
Florida	14	0.875	22	0.125	11		0.595	0.97	0.23		0.285
W trawl	14	0.9	21	0.17	12		0.825	0.61			0.075
Florida	15	0.245	4	0.08	3	0.955	0.14	0.75
W trawl	15	0.425	10	0.03	1	0.545	0.045	0.63	0.05
Florida	16	0.305	5	0.075	10		0.01	0.635
W trawl	16	0.29	8	0.065	7	0.18	0.04	0.23			0.1
Florida	17	1.225	26	0.02	3		0.195	0.545
W trawl	17	0.66	13	0.01	1	0.145	0.225	0.695			0.045
Florida	18	0.38	10	0.07	5		0.1	0.75		0.52
W trawl	18	0.69	16	0.085	9		0.18	0.66	0.14
